# Supplementary material for: Long-Term Exposure to Oroxylin A Inhibits Metastasis by Suppressing CCL2 in Oral Squamous Cell Carcinoma Cells
Source: Cancers (Basel). 2019 Mar 12;11(3):353. doi: 10.3390/cancers11030353 (PMC6468369; doi:10.3390/cancers11030353)
Supplement: Supplementary file 1 [file cancers-11-00353-s001.zip]

Archive with 3 entries (3 files):
- suplementary results_/FIGURE S1.pptx
- suplementary results_/FIGURE S2.pptx
- suplementary results_/Supplementary Table 1.docx
